# Supplementary material for: Development of a prognostic signature of patients with esophagus adenocarcinoma by using immune-related genes
Source: BMC Bioinformatics. 2021 Nov 1;22:536. doi: 10.1186/s12859-021-04456-2 (PMC8559413; doi:10.1186/s12859-021-04456-2)
Supplement: Supplementary file 4 — Additional file 4. Supplement Table 4. The list of differences in the infiltration of 22 immune cell types in the low-and high-risk group of EAC patients. [file 12859_2021_4456_MOESM4_ESM.xlsx]

## Sheet: Sheet1
Supplement Table 4：The list of differences in the infiltration of 22 immune cell types in the low-and high-risk group of EAC patients
Mixture	B cells naive	B cells memory	Plasma cells	T cells CD8	T cells CD4 naive	T cells CD4 memory resting	T cells CD4 memory activated	T cells follicular helper	T cells regulatory (Tregs)	T cells gamma delta	NK cells resting	NK cells activated	Monocytes	Macrophages M0	Macrophages M1	Macrophages M2	Dendritic cells resting	Dendritic cells activated	Mast cells resting	Mast cells activated	Eosinophils	Neutrophils	P-value	Correlation	RMSE
TCGA-R6-A6DN-01	7.21e-05	0	0	0.00695992	0	0.198944	0.0908688	0.0941022	0.00739599	0	0.00236891	0.0435811	0.0153569	0	0.0532378	0.300665	0.0287893	0.0349051	0	0.113963	0	0.00878951	0.02	0.206288	1.00599
TCGA-JY-A93D-01	0.0696909	0	0.04358	0.0306657	0	0.337051	0.00589354	0	0.0302919	0	0	0.0211231	0.00152047	0.0444948	0.133047	0.181968	0.0113926	0	0.0892812	0	0	0	0.01	0.237584	0.990783
TCGA-L5-A88T-01	0.00967053	0	0.0318341	0.0833312	0	0.138969	0.0422106	0.000413674	0.0429676	0	0.0315779	0	0	0.0266404	0.0458863	0.196913	0.111681	0.0169387	0.220967	0	0	0	0.17	0.0704815	1.04986
TCGA-2H-A9GI-01	0.048315	0	0.342722	0.0445701	0	0.221414	0.0314479	0	0.0806312	0	0.048017	0	0	0.0721916	0.00385871	0.0358484	0	0.0260473	0	0.0384209	0	0.00651508	0.02	0.174751	1.00511
TCGA-L5-A8NJ-01	0.0285326	0.00110424	0.135835	0.0649478	0	0.291911	0	0.0424203	0.114834	0	0	0.0271475	0.00619471	0.0515365	0.0384427	0.077562	0.0117574	0.0934229	0.0102369	0	0	0.00411499	0.22	0.0610661	1.06293
TCGA-V5-AASW-01	0	0	0.0766608	0.05691	0	0.323485	0.0322711	0.0592314	0.131405	0	0.0042722	0.0324582	0.0016737	0.0765883	0.0820136	0.0233704	0	0.0557988	0	0	0	0.0438619	0.18	0.067491	1.07727
TCGA-L5-A43C-01	0.0181369	0	0.0389895	0.00887127	0	0.157964	0	0	0.0338559	0	0.0413017	0	0.00582993	0.27467	0.00795207	0.0874552	0	0.0538452	0	0.223703	0	0.0474245	0	0.409309	0.919205
TCGA-L5-A8NL-01	0.0296674	0	0	0.011905	0	0.231389	0.0134333	0.00767705	0.0217577	0	0.0216959	0	0.00136969	0.306051	0.0031983	0.208497	0	0.0523822	0.0797274	0	0.00433361	0.00691538	0.01	0.235299	1.00507
TCGA-L5-A4OP-01	0.0494028	0	0.144633	0.0229583	0	0.403942	0.0691645	0.00479474	0.0234587	0	0.0737084	0	0.00908925	0.0736388	0.0137446	0.0065543	0.0152655	0.0187207	0	0.0709241	0	0	0.1	0.112565	1.043
TCGA-L5-A4OU-01	0.0234261	0	0.0297669	0.119378	0	0.0504542	0.174166	0.0071176	0.015905	0.0556186	0.0912025	0	0	0.0373022	0.131841	0.150714	0.0100234	0.0631457	0.039843	0	0	9.55e-05	0	0.417783	0.909188
TCGA-L5-A4OJ-01	0	0	0.329481	0.0815682	0	0.223255	0.0214581	0	0.130151	0	0	0	0	0.0970588	0.0115953	0.0445192	0	0.0145	0	0.0386314	0	0.00778184	0.09	0.126038	1.02692
TCGA-L5-A8NF-01	0.0623739	0	0.079571	0	0	0.295003	0	0.00885231	0.0792116	0	0	0.0145388	0	0.225011	0.070902	0.140984	0	0	0.00200028	0	0	0.0215527	0.33	0.0433344	1.07635
TCGA-V5-AASX-01	0.000608109	0	0.0443413	0.192291	0	0.0645417	0.111051	0.0606997	0.10938	0	0	0.068586	0	0.111125	0.0659672	0.0594369	0.0222054	0.0129196	0.0625843	0	0	0.0142638	0.02	0.175379	1.02019
TCGA-L5-A4OT-01	0.0369617	0	0.0156784	0.00340553	0	0.398123	0.029628	0.0300199	0.0595836	0	0.0345919	0	0.0124656	0.0319421	0.0793518	0.139753	0.0331299	0.00671753	0.0431788	0.015182	0.0302873	0	0.23	0.0589265	1.06528
TCGA-L5-A8NU-01	0	0.0235122	0.288403	0.0598761	0	0.12935	0.0502666	0.0328073	0.152102	0	0.0231224	0	0.00631232	0.0412457	0.0331372	0.0702886	0.00918284	0.0496226	0.0215752	0	0	0.00919547	0	0.317149	0.949824
TCGA-V5-A7RE-01	0	0.00674316	0	0.0865694	0	0.277653	0	0.0504884	0.129104	0	0.0410656	0.0549485	0.0191668	0.1207	0.0461936	0.029127	0	0.0714845	0	0.0520341	0.0147225	0	0.32	0.0485056	1.09209
TCGA-L5-A8NE-01	0.0639601	0	0.198666	0.0606214	0	0.317474	0.0236864	0.065484	0.0442621	0	0.00127746	0.0172212	0.00558219	0.0261217	0.0515363	0.0642766	0.0201781	0.013859	0.0079798	0	0	0.0178136	0.13	0.0811821	1.04943
TCGA-R6-A8W5-01	0.0268157	0	0.131534	0.0252406	0	0.149202	0.00104775	0.0568436	0.0133074	0	0.0252583	0	0	0.241343	0.100962	0.08659	0	0	0	0.0449599	0	0.096896	0.02	0.183255	1.01819
TCGA-2H-A9GN-01	0.0477482	0	0	0.00490235	0	0.345714	0.0128238	0.0240775	0.0441638	0	0	0.0274628	0.00602688	0.190938	0.0533274	0.0859101	0.00285554	0.0351615	0	0.0815766	0	0.0373121	0.51	0.0229147	1.09014
TCGA-ZR-A9CJ-01	0.064222	0	0.0151813	0.0162624	0	0.19397	0.0696861	0.0132511	7.22e-05	0	0.00524902	0.0403373	0	0.194246	0.0388221	0.103914	0	0.046958	0	0.141785	0	0.0560437	0.16	0.0727499	1.06983
TCGA-L5-A8NG-01	0.147691	0	0.139323	0.0348126	0	0.19829	0.0141242	0.0486274	0.0524575	0	0.0106532	0	0.0120405	0.0760409	0.116792	0.0564476	0.00758987	0.0307036	0.0522401	0	0	0.00216712	0.07	0.143857	1.02196
TCGA-L5-A4OE-01	0.00834013	0.00607291	0	0.228482	0	0.124138	0.160534	0.0486241	0.0282298	0	0.0762402	0	0.00985183	0.069599	0.0973877	0.037099	0.00929975	0.0738219	0	0.0156837	0.000975271	0.00562141	0.02	0.196036	1.02498
TCGA-L5-A8NM-01	0.00997545	0	0.0458855	0.1603	0	0.156215	0.188836	0.0153697	0.0506153	0	0.0582004	0	0	0.0919053	0.0895849	0.0838284	0	0	0	0.0302076	0	0.0190767	0.01	0.251111	0.987017
TCGA-R6-A8WG-01	0.0631298	0	0.0643707	0.0245919	0	0.137252	0.000791329	0.0559396	0.110305	0	0.0238343	0	0	0.371532	0.0501738	0.0757994	0	0	0.0144264	0.00785439	0	0	0	0.313001	0.965374
TCGA-2H-A9GH-01	0.051346	0	0.0266491	0.0306213	0	0.321666	0.043362	0.0061368	0.0168742	0	0.0419776	0	0.00456235	0.0138667	0.0592966	0.253355	0.0733614	0	0.0443218	0	0	0.0126037	0.17	0.0688786	1.05332
TCGA-L5-A4OW-01	0.00522152	0	0	0.0302597	0	0.36388	0.0391363	0.0483853	0.0609998	0	0.0859497	0	0.0143892	0.163708	0.0527558	0	0.011226	0.0392622	0	0.0848266	0	0	0.09	0.121645	1.05512
TCGA-V5-A7RB-01	0.062746	0	0.0211917	0.0480119	0	0.176331	0.0392101	0.0687791	0.0956311	0	0.0236023	0	0	0.0891237	0.058397	0.0929088	0.0403958	0.0725858	0	0.0617595	0	0.0493266	0.23	0.0608401	1.05767
TCGA-L5-A4OX-01	0.0800176	0	0	0.0923227	0	0.292507	0.0963076	0.0774191	0	0	0.0563666	0	0.00498283	0.0425195	0.0739072	0.0649004	0	0.0753656	0.0433834	0	0	0	0.14	0.0798011	1.0653
TCGA-VR-A8EQ-01	0	0	0.00105873	0.0427772	0	0.182243	0	0.0040485	0.132465	0	0	0.0547588	0	0.268943	0.0106062	0.0887988	0	0.0473504	0	0.159936	0	0.00701504	0	0.337833	0.956452
TCGA-L5-A88V-01	0.0635431	0	0.00652834	0.0295706	0	0.258017	0.00363099	0.0418727	0.0397932	0	0.0519538	0	0	0.0977113	0.0624128	0.213047	0.00925076	0.067801	0	0.0527489	0	0.00211774	0.38	0.0371794	1.07505
TCGA-JY-A93E-01	0.0699245	0.00356049	0.0669287	0.0801254	0	0.269527	0.0576912	0.00454942	0.0621176	0	0.0411798	0	0.00524419	0.0962985	0.0895655	0.124651	0.021546	0	0.00408622	0	0	0.0030039	0.02	0.177981	1.01373
TCGA-L5-A8NH-01	0.0543998	0	0.134301	0.0703797	0	0.285548	0.0494428	0.0637659	0.0563615	0	0.0404078	0	0	0.0385241	0.0544206	0.0889872	0.034059	0.00842501	0	0.0193117	0	0.00166528	0.16	0.0718545	1.0536
TCGA-R6-A6KZ-01	0.0738298	0	0.0109982	0.0605559	0	0.209935	0.0315046	0.046903	0.192168	0	0.00678222	0	0.00208107	0.161436	0.0762753	0.0595938	0	0.0408942	0.0270426	0	0	0	0.06	0.146017	1.03507
TCGA-JY-A6FB-01	0	0	0	0	0	0.301137	0	0.0107876	0.0541291	0	0.0537589	0	0.018735	0.182515	0	0.176158	0.0627719	0.0590208	0	0.0740981	0.0068879	0	0.25	0.0562376	1.07472
TCGA-2H-A9GL-01	0.103735	0	0.0803809	0.0271386	0	0.340796	0.00894976	0.0664954	0.0532816	0	0	0.0050347	0	0.0571755	0.116394	0.090315	0.0364711	0.00524013	0.00859271	0	0	0	0.09	0.130783	1.03851
TCGA-L5-A4OH-01	0.165677	0	0	0.0179122	0	0.35142	0.0239052	0.0533031	0.0455018	0	0.0217612	0	0.0169568	0.0732102	0.0733551	0.0710826	0	0.0859153	0	0	0	0	0.58	0.0179624	1.09235
TCGA-R6-A6DQ-01	0.140668	0	0.238261	0	0	0.22036	0.00788877	0.0158465	0.00501093	0	0.0374607	0	0.00617355	0.0214965	0.10922	0.0448442	0.00174818	0.0446462	0	0.0649784	0	0.0413974	0.09	0.129194	1.02608
TCGA-2H-A9GO-01	0.0330362	0	0	0	0	0.330572	0.0251272	0.0399516	0.0853978	0	0	0.0102897	0	0.13561	0	0.126101	0	0.101953	0	0.0353249	0	0.0766355	0.59	0.017193	1.08843
TCGA-2H-A9GQ-01	0.173043	0	0.00370156	0.00159657	0	0.291006	0	0.0145201	0.0653344	0	0.00661755	0.0196496	0	0.26493	0.019732	0.0638696	0	0.038265	0.0150303	0.0227032	0	0	0.68	-0.00138581	1.10104
TCGA-2H-A9GK-01	0.00388376	0	0.15395	0.0271287	0	0.29394	0.0394718	0.0116235	0.0943324	0	0.0574885	0	0	0.039141	0.00399975	0.0512277	0.0206798	0.101657	0	0.093032	0	0.00844373	0	0.297208	0.960687
TCGA-L5-A43E-01	0	0.0676392	0.109704	0.0528974	0	0.354368	0	0	0.0020045	0	0.0832846	0	0.0288919	0.0846059	0.0375844	0	0.00935938	0.0347486	0	0.104122	0	0.03079	0.17	0.0698682	1.05905
TCGA-R6-A6Y0-01	0.000362874	0	0.0116488	0.00943517	0	0.169011	0.0138798	0.0195924	0.0724489	0	0.0330131	0	0	0.322157	0.0263579	0.0906026	0	0.048771	0	0.16978	0	0.0129397	0.04	0.159112	1.05196
TCGA-2H-A9GM-01	0.0339969	0	0.0590387	0	0	0.347631	0.0167091	0.0357427	0.0954412	0	0.0324851	0	0	0.159547	0.0979968	0.0779307	0	0.0160563	0.0274249	0	0	0	0.49	0.0253031	1.08453
TCGA-2H-A9GJ-01	0.0351327	0	0.180194	0.122724	0	0.244599	0	0.00316344	0.133089	0	0	0	0.0369265	0	0.0115597	0.06188	0	0.0136416	0	0.13984	0.0150501	0.00220021	0.35	0.0405667	1.06882
TCGA-L5-A8NS-01	0.015931	0	0.00812555	0.0776502	0	0.34977	0.0710648	0.00513946	0.0903891	0	0.00263713	0.024268	0	0.0964272	0.0550987	0.123248	0	0.041834	0.0332675	0	0	0.00514996	0.01	0.225159	1.00143
TCGA-JY-A938-01	0	0	0.187879	0.140747	0	0.107491	0.0365664	0.0251009	0.105215	0	0	0.0623983	0.00176512	0.0574931	0.108104	0.0541357	0.00109269	0.024496	0.0614453	0	0	0.0260698	0	0.311104	0.955682
TCGA-JY-A939-01	0.0170908	0	0.0917279	0.121711	0	0.322674	0.0417221	0.0061536	0.0307534	0	0.00310018	0.0117543	0	0.0490617	0.119957	0.106451	0.00531431	0	0.0673083	0	0	0.00522041	0	0.393741	0.919896
TCGA-L5-A8NV-01	0.0095666	0.0740989	0.0770588	0.0846931	0	0.247005	0	0	0.0927644	0	0	0.040056	0.00439403	0.0769955	0.0463128	0.0956131	0.0482625	0.00240969	0.0911784	0	0	0.00959094	0.02	0.206284	0.996131
TCGA-Q9-A6FW-01	0.0410331	0.0192824	0.0354201	0.0964852	0	0.204521	0.0169435	0.0180505	0.0443216	0	0.0348416	0	0	0.113651	0.0257766	0.067192	0.0160924	0.0723544	0	0.177692	0	0.0163433	0.11	0.1062	1.05027
TCGA-IG-A4QS-01	0	0.0018352	0	0.138284	0	0.153507	0.125163	0.0222091	0.00576387	0	0.041423	0	0.00316621	0.192194	0.079001	0.195161	0.00326945	0	0.0390242	0	0	0	0.17	0.0708049	1.06806
TCGA-R6-A6L4-01	0.122268	0	0.055956	0.032716	0	0.294587	0	0	0.143913	0	0.00505137	0.0191774	0.0300914	0.186	0.00173226	0.0318523	0.0451108	0.031545	0	0	0	0	0.75	-0.00658682	1.09361
TCGA-RE-A7BO-01	0.0618806	0	0	0.00695861	0	0.120153	0	0	0.0541621	0	0.0279001	0.0115678	0	0.255927	0	0.164019	0.026621	0.124146	0	0.0705393	0	0.0761252	0.03	0.174101	1.03381
TCGA-L5-A891-01	0.0973981	0	0	0.0203164	0	0.119828	0	0.0192092	0.0466958	0	0.052614	0	0.0366526	0.107379	0	0.0784042	0	0.129316	0	0.193811	0.0613569	0.0370188	0.15	0.07871	1.06455
TCGA-M9-A5M8-01	0.0722954	0	0.228017	0.0147722	0	0.197819	0	0.0153312	0.0527194	0	0.0309235	0	0	0.134891	0.0334271	0.103231	0	0.0439726	0.0333827	0.00448325	0	0.0347339	0.09	0.121083	1.02128
TCGA-2H-A9GF-01	0.0473454	0	0.00288383	0.0153792	0	0.148416	0	0.0311702	0.10204	0	0.070166	0.00818308	0	0.41353	0.0337327	0.103455	0.00646637	0	0.0172318	0	0	0	0.02	0.197483	1.03545
TCGA-2H-A9GG-01	0.123199	0	0.0985735	0.0816378	0	0.256165	0.0220535	0.0499955	0.0679208	0	0	0.0236848	0.00516432	0.0263704	0.10259	0.0444251	0.0873533	0	0.0108663	0	0	0	0.09	0.120305	1.03826
TCGA-L5-A4OG-01	0.0477432	0	0.150951	0	0	0.294197	0.0791643	0	0	0	0.0754879	0	0	0.186558	0.0765622	0	0	0.0469471	0	0.0324777	0	0.00991221	0.08	0.137906	1.02776
TCGA-R6-A8W8-01	0.0429361	0	0.123764	0.0648661	0	0.196137	0.0493071	0.156115	0.0836952	0	0	0.00160841	0	0.143873	0.0672846	0.0572137	0	0.0132004	0	0	0	0	0.12	0.0846487	1.0537
TCGA-L5-A4OS-01	0.0865104	0	0.132836	0	0	0.163271	0.0182875	0.0113993	0.00887395	0.0292338	0.0187961	0	0	0.232773	0.0571531	0.171882	0	0.0162856	0	0.0503587	0	0.00233963	0.01	0.240157	0.988237
TCGA-L5-A4OI-01	0	0.025513	0.0255728	0.0806081	0	0.156826	0	0	0.121647	0	0	0.100937	0	0.152005	0.0492044	0.183751	0.00718308	0	0.0905731	0	0	0.00617958	0.44	0.0316804	1.08077
TCGA-L5-A8NT-01	0.0837961	0	0.0164909	0.0304853	0	0.241931	0.00611867	0.0201318	0.0596005	0	0	0.0106267	0.00589911	0.100578	0.0649922	0.107855	0.113787	0.0374719	0.0896531	0	0	0.0105831	0.02	0.208336	0.995374
TCGA-2H-A9GR-01	0.0474965	0.0078543	0.202148	0.0699844	0	0.19572	0	0.0248981	0.117132	0	0	0.0370658	0.0128989	0.0243425	0.0725813	0.0650185	0.0716381	0.000933446	0.0502887	0	0	0	0.02	0.187033	1.00054
TCGA-L5-A8NR-01	0.0818614	0	0	0.00925007	0	0.136682	0	0.0461306	0.077107	0	0	0.0519568	0	0.194224	0.0787374	0.194875	0	0.0779152	0.0307324	0	0	0.0205283	0.14	0.0805337	1.06507
TCGA-L5-A893-01	0.257057	0	0.0510909	0.101321	0	0.184781	0.00798859	0.00473584	0.125302	0	0.0196852	0	0	0.0846031	0.0632623	0.0430425	0.0163418	0.00505613	0	0.0357327	0	0	0.01	0.224981	0.99765
TCGA-IC-A6RE-01	0.0930673	0	0.0737483	0.127027	0	0.209383	0	0.0209977	0.0804688	0	0	0.0205861	0	0.072365	0.0299532	0.128877	0.00027047	0.0509968	0.0703707	0.00883816	0	0.0130517	0.08	0.141602	1.02321
TCGA-L5-A4ON-01	0.0259012	0	0	0	0	0.389795	0	0	0.0453758	0	0	0.0335887	0	0.0894784	0.0901233	0.127742	0	0.0707629	0	0.0766325	0	0.0506007	0.58	0.0182021	1.09576
TCGA-R6-A6XG-01	0.120344	0	0	0.0993769	0	0.282591	0	0	0.09063	0	0	0	0	0.0902924	0	0.122696	0	0	0	0.19407	0	0	0.24	0.0571221	1.08293
TCGA-L5-A8NW-01	0.0709364	0	0.0148534	0.0676311	0	0.25474	0.0528432	0.0290912	0.0248369	0	0.0332715	0	0.00199393	0.0392039	0.0769276	0.211616	0.0271625	0.00241232	0.0924802	0	0	0	0.12	0.0921028	1.04354
TCGA-R6-A6XQ-01	0.0920677	0	0.0155446	0	0	0.248113	0	0.0295953	0.218627	0	0.0642364	0	0.0320033	0.031458	0	0	0	0.0632497	0	0.18546	0.0174353	0.00221093	0.5	0.0247604	1.09553
TCGA-L5-A8NN-01	0.0716221	0	0.0364442	0.0855537	0	0.233046	0.0665298	0.0461678	0.0506793	0	0.0280896	0	0.00772007	0.0671464	0.0713227	0.17441	0.0459104	0	0.0153585	0	0	0	0.42	0.0335711	1.06852
TCGA-VR-AA4D-01	0.171846	0	0.00598237	0.0751685	0	0.242221	0.141339	0.0456928	0.060124	0	0	0	0	0.131004	0	0.0580164	0	0.0686062	0	0	0	0	0.43	0.0331631	1.07733
TCGA-L5-A88Y-01	0.0245359	0	0.0197478	0.0130601	0	0.183534	0	0.00665109	0.0961818	0	0.0285788	0.0104196	0	0.193871	0.0429585	0.240769	0.0160165	0.013243	0.0245787	0	0	0.0858544	0.08	0.135886	1.04209
TCGA-L7-A6VZ-01	0.0366951	0	0	0.155524	0	0.213249	0	0.0481816	0.0742225	0	0	0.0490224	0	0.148837	0.00347607	0.10261	0	0.112897	0	0.0470852	0	0.00819921	0.24	0.0581822	1.07975
TCGA-L5-A4OO-01	0.0059596	0	0.178449	0.103287	0	0.253842	0.0536236	0.0115553	0.0126691	0	0.0317777	0.0354795	0.0206496	0.0425571	0.108906	0.0563447	0	0.0085966	0.0758459	0	0.000457582	0	0	0.289898	0.965087
TCGA-JY-A6FH-01	0.0908685	0	0.0932131	0.0374242	0	0.253179	0	0.0402548	0.124377	0	0	0.0684879	0	0.205694	0.0330765	0.0466077	0	0.00681661	0	0	0	0	0.47	0.0294487	1.08288
TCGA-R6-A8WC-01	0.0338969	0	0.00528101	0.0397886	0	0.356306	0.00442347	0.0055269	0.151641	0	0.011743	0.00371465	0	0.130681	0.0967255	0.120901	0	0.00271158	0	0.0366602	0	0	0.37	0.0382002	1.09057
TCGA-S8-A6BV-01	0.00196419	0	0	0.0214578	0	0.224893	0	0.0127133	0.0678239	0	0	0.0372397	0	0.326385	0.0274425	0.233065	0.00160211	0	0.0454127	0	0	0	0.01	0.217448	1.02168
TCGA-JY-A93C-01	0.0934138	0	0.134493	0.0755741	0	0.241271	0	0	0.0986372	0	0	0.0181318	0	0.19774	0.0152603	0.0716733	0	0.0168843	0	0.0369215	0	0	0.17	0.068973	1.05664
TCGA-IG-A7DP-01	0.0280701	0	0.0685177	0.263682	0	0.15439	0.0603042	0.0319665	0.0678543	0	0.00122865	0	0.0185605	0.0475592	0.137749	0.0809764	0.00748562	0	0.0316556	0	0	0	0	0.600457	0.808451
TCGA-L5-A8NI-01	0.0765867	0	0	0.109093	0	0.348504	0.063063	0.0693721	0.0264965	0	0	0.0284624	0.0158544	0	0.0827044	0.105877	0.0591171	0	0.0147643	0	0.000104477	0	0.06	0.147845	1.0401
